# Supplementary material for: Development, Characterization, Stability and Bioaccessibility Improvement of 7,8-Dihydroxyflavone Loaded Zein/Sophorolipid/Polysaccharide Ternary Nanoparticles: Comparison of Sodium Alginate and Sodium Carboxymethyl Cellulose
Source: Foods. 2021 Oct 29;10(11):2629. doi: 10.3390/foods10112629 (PMC8619035; doi:10.3390/foods10112629)
Supplement: Supplementary file 1 [file foods-10-02629-s001.zip]

Archive with 1 entries (1 files):
- foods-1415499-supplementary.pdf
